# Supplementary material for: The natural pyrazolotriazine pseudoiodinine from Pseudomonas mosselii 923 inhibits plant bacterial and fungal pathogens
Source: Nat Commun. 2023 Feb 9;14:734. doi: 10.1038/s41467-023-36433-z (PMC9911603; doi:10.1038/s41467-023-36433-z)
Supplement: Supplementary file 6 — Source Data [file 41467_2023_36433_MOESM6_ESM.xls]

## Sheet: Figure 1c-f
Antagonistic activity of P. mosselii 923 (n = 3 biological independent replicates).
Disease lesions areas on field-grown rice inoculated with strain 923 and (e) Xoo PXO99A or (f) Xoc RS105. Lesion areas were determined at 15 dpi (n=15 independent leaves)
	Fig.1c									Fig.1d									Fig.1e					Fig.1f
Lesion length (mm)	RS105-Tre	RS105-Pre	ΔpsdA-Tre	ΔpsdA-Pre	923-Tre	923-Pre	SUP-Tre	SUP-Pre		RS105-Tre	RS105-Pre	ΔpsdA-Tre	ΔpsdA-Pre	923-Tre	923-Pre	SUP-Tre	SUP-Pre		Control	PXO99A	923-Pre	923-Tre		Control	RS105	923-Pre	923-Tre
Lesion length (mm)	30	30	30	30	17	15	16	15	GUS activity （4-MU nmol·mg-1·min-1）	3533	3469.22	3619.1	3493.34	538.96	332.87	607.45	365.02	Lesion area (%)	0	77.25	14.54	49.11	Lesion area (%)	0	40.99	13.18	20.99
Lesion length (mm)	29	29	28	28	19	17	17	14	GUS activity （4-MU nmol·mg-1·min-1）	3466.42	3580.94	3475.17	3472	534.33	282.16	667.74	400.94	Lesion area (%)	0	75.62	12.1	22.12	Lesion area (%)	0	37.29	12.5	14.52
Lesion length (mm)	31	29	29	28	18	16	17	15	GUS activity （4-MU nmol·mg-1·min-1）	3628.14	3453.26	3524.56	3591.15	664.42	303.22	631.88	364.75	Lesion area (%)	0	63.81	13.99	44.57	Lesion area (%)	0	25.88	10.5	15.17
																		Lesion area (%)	0	73.4	19.67	14.5	Lesion area (%)	0	42.72	12.26	14.25
																		Lesion area (%)	0	61.11	23.77	34.28	Lesion area (%)	0	26.35	10.91	19.73
																		Lesion area (%)	0	84.45	13.12	23.87	Lesion area (%)	0	36.97	14.31	5.56
																		Lesion area (%)	0	76.34	14.54	19.08	Lesion area (%)	0	28.4	23.17	15.94
																		Lesion area (%)	0	71.68	24.44	13.74	Lesion area (%)	0	35.22	8.68	10.01
																		Lesion area (%)	0	67.98	14.89	20.84	Lesion area (%)	0	34.19	18.93	18.32
																		Lesion area (%)	0	63.87	8.05	21.11	Lesion area (%)	0	25.42	13.38	16.53
																		Lesion area (%)	0	78.76	42.38	12.76	Lesion area (%)	0	27.92	17.74	15.43
																		Lesion area (%)	0	67.63	29.03	41.77	Lesion area (%)	0	27.81	13.9	20.8
																		Lesion area (%)	0	77.29	12.9	24.75	Lesion area (%)	0	30.93	5.45	23.88
																		Lesion area (%)	0	60.86	37.79	14.59	Lesion area (%)	0	28.62	14.43	17.14
																		Lesion area (%)	0	48.23	34.23	10.14	Lesion area (%)	0	44.48	12.47	12.92

## Sheet: Figure 5c-e
pseudoiodinine production in different strains (n = 3 biological independent replicates).
Fig.5c
pseudoiodinine (mg/L)
923	∆ rsmY	∆ rsmZ	∆ rsmYZ	C∆ rsmY	C∆ rsmZ	C∆ rsmYZ
1.76002	1.54424	1.824	0	0.861608	1.70481	1.92145
1.97666	1.56845	1.81827	0	0.866706	1.72605	1.92209
1.88746	1.63132	1.93639	0	0.930424	1.81101	2.13448
pseudoiodinine (mg/L)
Fig.5e
923	TSB	∆csrA1	∆csrA2	∆csrA3	∆csrA1A2	∆csrA1A3	∆csrA2A3	∆csrA1A2A3	Overexpress	RBS swapped
1.76002	5.22416	4.82061	8.14882	8.53325	8.00651	8.98352	11.9698	12.1822	31.3018	42.3166
1.97666	5.05637	5.35797	8.57785	8.032	8.40156	8.91768	12.5624	12.9362	31.614	42.7116
1.88746	5.14132	4.63795	8.87095	9.29786	8.45254	9.30211	12.711	12.4	31.4579	42.5141

## Sheet: Supplementary Figure 1a-c
					Antimicrobial activity of P. mosselii 923 (n = 3 biological independent replicates).
Supplementary Figure 1a						Supplementary Figure 1 b						Supplementary Figure 1 c
Xoc strains	inhibitory diameter (mm)			Average ± SD (mm)		Xoo strains	inhibitory diameter (mm)			Average ± SD (mm)		Xanthomonas strains		inhibitory diameter (mm)			Average ± SD (mm)
RS105	26	26.3	26.5	26.27±0.25		PXO99A	49.5	49.8	50	49.77±0.25		X. translucens pv. cerealis NXtc01	Xtc NXtc01	13	13.5	14.3	13.60±0.66
YNB01-3	30	31	31.8	30.93±0.90		YC18	51	52	52.9	51.97±0.95		X. citri subsp. citri 029-1	Xcc 029-1	33.5	34.3	35.2	34.33±0.85
RSGD10	30.4	30.8	31	30.73±0.31		XZ35	50.2	50.5	50.8	50.50±0.30		X. campestris pv. phaseoli ICMP5834	Xcp ICMP5834	49.7	50	50.5	50.07±0.40
ZJB01-25	27	27.7	28.4	27.70±0.70		LYG46	49.4	50.3	51.1	50.27±0.85		X. campestris pv. vesicatoria NCPPB701	Xcv NCPPB701	15	15.7	17.3	16.00±1.18
HNB3-17	27.5	27.8	28	27.77±0.25		8569	44.3	44.8	45.2	44.77±0.45		X. axonopodis pv. vignicola ATCC11648	Xav ATCC11648	11.1	11.8	12.4	11.77±0.65
RS85	26.6	27.1	27.6	27.13±0.52		JL1	40.7	42.5	44.3	42.50±1.80		X. axonopodis pv. glycines ICMP5732	Xag ICMP5732	28.4	29	29.6	29.00±0.60
HNB8-47	25.5	25.8	26	25.77±0.25		JL4	40	40.5	41.1	40.53±0.55		X. axonopodis pv. allii LMG578	Xaa LMG578	10.3	10.8	11.2	10.77±0.45
HANB1-19	24	24.8	25.6	24.80±0.80		JL3	33.8	34.3	34.7	34.27±0.45		X. campestris pv. musacearum ICMP287	Xcmu ICMP287	24.5	25.3	25.8	25.20±0.66
JSB1-39	42	42.8	43.4	42.73±0.70		AH1	45.8	47	48.2	47.00±1.20		X. campestris pv. malvacearum ATCC12131	Xcma ATCC12131	30.5	30.8	30.9	30.73±0.21
AHB1-58	30.3	30.5	31	30.60±0.36		YC2	49.3	50	50.2	49.83±0.47		X. arboricola pv. juglandis DW3F3	Xaj DW3F3	15.8	16.1	16.5	16.13±0.35
HANB12-26	20.6	21.1	21.5	21.07±0.45		YC11	50.7	51.8	52.8	51.77±1.05		X. campestris pv. campestris 8004-WT	Xcc 8004-WT	13.7	14.6	15.5	14.60±0.90
YNB0-17	30	30.7	31	30.57±0.51		YC7	50.5	51.2	52	51.23±0.75

## Sheet: Supplementary  Figure 2b-c
Supplementary Figure 2 b-c
Reference genomes	NCBI GenBank accession number
923	PRJNA826312
Pseudomonas mosselii DSM17497	CP081966
Pseudomonas cremoricolorata ND07	NZ_CP009455.1
Pseudomonas donghuensis P482	NZ_CP071706.1
Pseudomonas entomophila L48	NC_008027.1
Pseudomonas graminis PgKB30	NZ_CP053746.1
Pseudomonas fluorescens ATCC 13525	NZ_LT907842.1
Pseudomonas mohnii DSM 18327	NZ_FNRV01000002.1
Pseudomonas parafulva JBCS1880	NZ_CP031641.1
Pseudomonas putida KT2440	NC_002947.4
Pseudomonas rhizosphaerae DSM 16299	NZ_CP009533.1
Pseudomonas taiwanensis WRS8	NZ_CP062699.1
Pseudomonas umsongensis CY-1	NZ_CP051487.1
Pseudomonas vranovensis DSM 16006	NZ_AUED01000001.1
Pseudomonas wadenswilerensis CCOS 864	NZ_UIDD01000018.1

## Sheet: Supplementary  Figure 3b-d
Pseudoiodinine was applied at concentrations of 0, 0.5, 1, 2, 5, 10 and 20 μΜ, and lesion areas were measured at 15 dpi (n=15 independent leaves).
Supplementary Figure S3b										Supplementary Figure S3c
	MOCK	0 μΜ	0.5 μΜ	1 μΜ	2 μΜ	5 μΜ	10 μΜ	20 μΜ			MOCK	0 μΜ	0.5 μΜ	1 μΜ	2 μΜ	5 μΜ	10 μΜ	20 μΜ
Lesion area (%)	0	72.64	29.68	31.63	18.36	17.65	15.86	4.02		Lesion area (%)	0	70.7	28.47	18.26	35.83	15.21	16.38	17.93
Lesion area (%)	0	75.62	31.73	33.78	21.48	15.16	14.03	9.23		Lesion area (%)	0	77.77	29.22	24.69	25.93	17.12	11.71	14.27
Lesion area (%)	0	63.81	42.73	37.55	15.67	18.45	12.04	8.61		Lesion area (%)	0	85.72	42.73	46.61	26.74	21.28	14.42	9.18
Lesion area (%)	0	73.4	37.08	26.05	28.17	22.4	12.75	10.3		Lesion area (%)	0	73.4	37.08	32.53	28.17	29.92	13.69	10.87
Lesion area (%)	0	74.95	34.28	26.42	28.24	18.51	20.28	11.39		Lesion area (%)	0	86.98	34.28	26.42	28.24	18.51	21.17	12.28
Lesion area (%)	0	84.45	26.32	30.17	20.7	23.46	13.3	13.3		Lesion area (%)	0	84.45	36.58	30.17	20.7	23.46	14.43	12.18
Lesion area (%)	0	79.46	47.16	23.53	10.99	15.24	15.24	15.24		Lesion area (%)	0	79.46	38.02	23.53	9.08	15.24	15.24	16.24
Lesion area (%)	0	71.68	33.04	38.92	17.18	16.57	15.74	12.4		Lesion area (%)	0	71.68	42.4	26.92	14.24	16.57	14.9	13.24
Lesion area (%)	0	67.98	26.53	22.57	19.27	17.95	10	10		Lesion area (%)	0	67.98	26.53	32.57	19.27	17.95	6.73	10.88
Lesion area (%)	0	63.87	29.65	24.2	18.56	21.63	20.66	5.59		Lesion area (%)	0	63.87	29.65	24.2	18.56	21.63	21.63	10.99
Lesion area (%)	0	78.76	39.35	31.31	33.24	7.96	6.37	4.9		Lesion area (%)	0	78.76	48.92	37.31	33.24	8.37	7.24	4.89
Lesion area (%)	0	67.63	20.71	29.03	22.03	13.22	12.53	12.53		Lesion area (%)	0	57.38	41.77	29.03	22.03	20.09	13.22	11.85
Lesion area (%)	0	77.29	24.75	15.51	21.4	17.95	17.37	11.03		Lesion area (%)	0	77.29	20.07	28.37	21.4	23.7	17.95	11.62
Lesion area (%)	0	72.54	39.33	30.79	19.72	10.72	9.95	9.95		Lesion area (%)	0	72.54	39.33	37.79	27.13	18.37	10.72	9.95
Lesion area (%)	0	48.23	17.34	34.23	20.99	16.14	15.38	4.44		Lesion area (%)	0	49.58	37.06	38.19	20.99	8.06	16.9	4
Antimicrobial activity of pseudoiodinine (n = 3 biological independent replicates).
Supplementary Figure 3d
Xanthomonas strains		inhibitory diameter (mm)			Average ± SD (mm)
X. translucens pv. cerealis NXtc01	Xtc NXtc01	40.8	40.3	39	40.03±0.93
X. citri subsp. citri 029-1	Xcc 029-1	30.8	30.3	29.8	30.30±0.50
X. campestris pv. phaseoli ICMP5834	Xcp ICMP5834	35.3	34.7	34	34.67±0.65
X. campestris pv. vesicatoria NCPPB701	Xcv NCPPB701	23	24	25	24.00±1.00
X. axonopodis pv. vignicola ATCC11648	Xav ATCC11648	17	18	19	18.00±1.00
X. axonopodis pv. glycines ICMP5732	Xag ICMP5732	30.1	31.7	33.2	31.67±1.55
X. axonopodis pv. allii LMG578	Xaa LMG578	21	22	23	22.00±1.00
X. campestris pv. musacearum ICMP287	Xcmu ICMP287	34.7	35.3	35	34.33±0.30
X. campestris pv. malvacearum ATCC12131	Xcma ATCC12131	32	32.7	33.2	32.63±0.60
X. arboricola pv. juglandis DW3F3	Xaj DW3F3	0	0	0	0
X. campestris pv. campestris 8004-WT	Xcc 8004-WT	0	0	0	0

## Sheet: Supplementary  Figure 9c
Growth of M. oryzae R01-1 on OMA containing 0, 10, 15, 20, 25, 30, 35, 40, 45 and 50 μM pseudoiodinine .
EC50 values Average ± SD (n = 3 biological replicates).
Supplementary Figure 9c
pseudoiodinine (μM)	inhibitory diameter (cm)
0	6.6	6.5	6.5
10	5	5.2	5.1
15	4.4	4.2	4.6
20	3.8	4	3.9
25	3.3	3.5	3.4
30	3.1	3	3.1
35	2.5	2.6	2.8
40	1.9	1.8	1.9
45	1.3	1.1	1
50	0	0	0
Magnaporthe oryzae R01-1	EC50	Average ± SD (µg/mL)
Y=3.8026+1.8543X	4.42	4.43±0.20
Y=3.8235+1.768X	4.63
Y=3.7817+1.9406X	4.24
Note: X indicate the log-transformed pseudoiodinine concentrations, Y indicate the probability values corresponding to the inhibition rate.

## Sheet: Supplementary  Figure 10a-d
a-c: Lesion areas were quantified from infected leaves at 15 d post-infection (n=20 independent leaves).
b-d: Lesion inoculation assays to determine the Xoo PXO99A (b) and Xoc RS105 (d) population size at 7, 14 and 21 dpi (n=4 biologically replicates).
Supplementary Figure 10a							Supplementary Figure 10c
Leision area (%)							Leision area (%)
MOCK	PXO99A (%)	923-Pre (%)	923-Tre (%)	PSD-Pre (%)	PSD-Tre (%)		MOCK	RS105 (%)	923-Pre (%)	923-Tre (%)	PSD-Pre (%)	PSD-Tre (%)
0	80.75	28.84	38.76	19.49	38.49		0	12.08	0.96	3.43	2.77	3.16
0	75.7	32.11	42.49	23.41	42.19		0	10.45	0.85	3.08	1.17	2.47
0	83.14	37.05	46.23	23.49	47.56		0	11.19	1.04	2	1.4	2.24
0	73.54	32.66	54.64	22.13	42.74		0	9.39	0.79	2.3	1.78	2.63
0	77.03	29.05	55.77	35.19	41.14		0	10.5	1.15	3.93	1.98	2.34
0	68.36	20.5	51.3	39.49	51.3		0	9.8	0.88	1.98	0.99	3.22
0	73.29	25.59	50.7	29.19	57.5		0	10.3	1.61	1.87	2.59	2.55
0	62.2	23.95	52.6	19.15	43.5		0	11.34	0.82	2.12	0.79	1.98
0	57.4	19.85	46.24	20.05	41.2		0	12.19	0.99	2.33	2.05	3.79
0	69.85	30.5	52.49	21.34	39.5		0	10.1	1.08	1.59	1.56	2.13
0	70.5	27.95	48.76	22.33	35.5		0	8.9	0.73	1.67	1.32	2.77
0	73.6	32	44.33	18.97	40.6		0	12	0.86	1.98	1.77	2.65
0	60.15	25.59	47.67	20.1	44.3		0	9.38	0.77	1.77	2.11	2.37
0	46.56	31.5	42.15	23.45	45.7		0	13.08	0.76	2.11	0.89	3.23
0	75.95	24.5	39.5	22.67	43.4		0	11.3	2.45	1.59	1.79	2.67
0	73.37	23.9	44.2	20.39	42.5		0	10.09	1.02	1.69	1.66	2.78
0	65.79	28.34	41.7	40.1	32.7		0	12.6	1.69	1.88	1.48	1.68
0	78.75	25.98	40.9	15.79	45		0	8.3	0.89	1.78	2.37	1.47
0	61.5	35.6	30.15	20.44	33.5		0	9.5	0.87	2.3	2.21	2.62
0	76.79	45.9	47.05	19.5	40.3		0	6.2	2.95	1.75	2.89	3.34
Supplementary Figure 10b
Bacterial growth (log CFU/cm2)
		7dpi						14dpi						21dpi
PXO99A	923-Pre	923-Tre	PSD-Pre	PSD-Tre		PXO99A	923-Pre	923-Tre	PSD-Pre	PSD-Tre		PXO99A	923-Pre	923-Tre	PSD-Pre	PSD-Tre
2.53148	1.60206	1.87506	2	1.8451		4.30103	2.17609	3.45484	2.09691	3.16137		6.77815	3.39794	4.69897	3.11394	4.65321
2.30103	1.92942	2.19033	1.87506	2.25527		3.94694	2.69897	2.90309	2.37107	2.97772		6.17609	3.90309	4.37107	3.92942	4.39794
2.25527	2.16137	2.39794	1.54407	2.23045		4.26482	2.39794	2.92942	2.47712	3.17609		6.47712	3.47712	4.53782	3.16137	4.09691
2.38021	1.95424	2.20412	1.8451	2.14613		4.19728	2.47712	3.17609	2.34242	3.11394		6.54407	3.65321	4.5563	3.57403	4.43933
Supplementary Figure 10d
Bacterial growth (log CFU/cm2)
		7dpi						14dpi						21dpi
RS105	923-Pre	923-Tre	PSD-Pre	PSD-Tre		RS105	923-Pre	923-Tre	PSD-Pre	PSD-Tre		RS105	923-Pre	923-Tre	PSD-Pre	PSD-Tre
1.77815	1.30103	1.20412	1.30103	1.74036		3.25527	2.27875	2.77815	2.26717	2.69897		4.74036	2.90309	3.09691	2.65321	2.97772
1.65321	1.47712	1.39794	1.39794	1.51851		3.46982	1.81291	2.17609	1.92942	2.47712		4.97772	2.47712	2.87506	2.92942	3.38021
1.17609	0.845098	1.27875	1.17609	0.69897		3.19033	1.47712	1.95424	1.87506	2.39794		5.07918	2.60206	3	2.54407	3.16137
1.60206	1.27875	1.30103	1.30103	1.49136		3.32222	1.97772	2.44716	2.0607	2.54407		4.95424	2.69897	3	2.74036	3.20412

## Sheet: Supplementary  Figure 11
Lesion areas were quantified from infected leaves at 21 d post-infection (n=20 independent leaves).
Supplementary Figure 11
Leision area (%)
PXO99A-Pre (%)	PXO99A-Tre (%)	ΔpsdA-Pre (%)	ΔpsdA-Tre (%)	923-Pre (%)	923-Tre (%)	PSD-Pre (%)	PSD-Tre (%)
79.99	53.19	82.37	51.72	14.03	34.54	23.42	35.99
75.29	72.22	73.63	62.14	27.18	36.74	16.51	20.4
64.52	63.89	65.04	72.95	15.25	32.69	12.08	45.48
73.68	54.72	66.27	58.14	19.71	28.98	24.14	36.1
61.64	46.64	72.25	57.57	22.63	21.78	35.73	34.95
84.72	60.54	81.56	66.74	17.71	35.04	39.98	48.13
72.51	52.87	67.6	58.29	27.59	33.51	19.91	41.07
69.82	73.01	63.9	78.28	30.44	47.57	27.16	39.87
68.05	87.85	62.05	75.31	20.94	26.2	37.56	33.86
71.24	60.43	55.7	47.97	12.03	33.7	17.97	43.22
82.03	57.54	71.47	65.36	45.16	31.23	26.56	40.03
67.58	72.79	72.99	53.98	42.16	44.86	20.81	28.66
71.02	84.58	71.02	75.88	13.07	20.1	22.61	33.4
39.87	65.76	45.37	59.09	33.57	25.1	18.09	43.77
62.57	73.93	68.66	83.03	20.97	30.59	23.03	36.75
78.98	52.81	78.98	78.98	31.94	38.76	41.24	17.8
75.74	56.61	62.98	66.86	30.84	29.23	18.8	23.03
73.46	63.83	69.04	69.05	44.04	44.05	27.31	46.85
72.08	41.7	76.6	77.39	37.69	42.31	26.8	30.83
50.51	37.59	40.75	56.25	39.52	34.07	40.18	22.83

## Sheet: Supplementary  Figure 12
The rice blast disease lesion area was calculated from infected rice leaves 7 d post-infection (n=20 independent leaves).
Supplementary Figure 12
Leision area (%)
MOCK	M. oryzae R01-1 (%)	PSD-Pre (%)	PSD-Tre (%)
0	34.39	2.24	4.18
0	23.98	1.9	3.98
0	25.1	20.91	12.29
0	19.46	16.87	5.91
0	20.55	9.84	17
0	27.14	22.54	23.09
0	29.98	10.5	24.18
0	25.09	20.48	16.2
0	19.6	9.67	8.84
0	36.55	5.16	14.13
0	42.94	11.96	12.64
0	15.49	7.52	5.86
0	26.05	10.26	20
0	33.97	14.74	10.8
0	31.02	4.61	14.75
0	21.15	7.95	12.49
0	19.75	5.11	14.6
0	17.94	4.14	11.48
0	16.13	5.23	6.22
0	45.45	4.98	3.13

## Sheet: Supplementary  Figure 13c-f
pseudoiodinine production in different strains (n = 3 biological independent replicates).
Supplementary Figure 13c
Pseudoiodinine (mg/L)
923	∆ gacA	C∆ gacA	923pUFR-gacA
1.88676	0	1.88676	2.10581
1.8018	0	1.91827	2.02085
1.99579	0	1.92223	1.97837
Supplementary Figure 13f
Intergenic PCR analysis of the pseudoiodinine biosynthetic gene cluster.

[truncated: 6 more sheets:  Supplementary  Figure 15,  Supplementary  Figure 17c, Supplementary  Figure 19a-c-f, Supplementary  Figure 20a-b, Supplementary Figure 21c-f, Table1]
